# Supplementary material for: Resistin Promotes Nasopharyngeal Carcinoma Metastasis through TLR4-Mediated Activation of p38 MAPK/NF-κB Signaling Pathway
Source: Cancers (Basel). 2022 Dec 5;14(23):6003. doi: 10.3390/cancers14236003 (PMC9737889; doi:10.3390/cancers14236003)
Supplement: Supplementary file 1 [file cancers-14-06003-s001.zip]

Archive with 1 entries (1 files):
- cancers-2026000-supplementary.pdf
